# Supplementary material for: Survival of Borrelia burgdorferi Strain B31 in Human Serum Is Not Dependent on C4BP Binding to the Bacterial Surface
Source: Pathogens. 2024 Nov 8;13(11):976. doi: 10.3390/pathogens13110976 (PMC11597344; doi:10.3390/pathogens13110976)
Supplement: Supplementary file 1 [file pathogens-13-00976-s001.zip]

Archive with 7 entries (7 files):
- S1 FH adsorbed full blot.jpg
- S2 c4bp adsorbed full blot.jpg
- S3 FH blot depleted serum.jpg
- S4 C4BP blot depleted serum.jpg
- S5 Serology ELISA results.jpg
- S6 Erytrocyte lysis results.jpg
- S7 Complement function ELISA results.jpg
